# Supplementary material for: Mercury-Resistant Bacteria Isolated from an Estuarine Ecosystem with Detoxification Potential
Source: Microorganisms. 2024 Dec 19;12(12):2631. doi: 10.3390/microorganisms12122631 (PMC11676337; doi:10.3390/microorganisms12122631)
Supplement: Supplementary file 1 [file microorganisms-12-02631-s001.zip]

Archive with 1 entries (1 files):
- microorganisms-3311337-supplementary.pdf
